# Supplementary material for: Multiple Antimicrobial Effects of Hybrid Peptides Synthesized Based on the Sequence of Ribosomal S1 Protein from Staphylococcus aureus
Source: Int J Mol Sci. 2022 Jan 4;23(1):524. doi: 10.3390/ijms23010524 (PMC8745237; doi:10.3390/ijms23010524)
Supplement: Supplementary file 1 [file ijms-23-00524-s001.zip]

Archive with 1 entries (1 files):
- ijms-1494758-supplementary.pdf
